# Supplementary material for: Comprehensive transcriptome analysis reveals altered mRNA splicing and post-transcriptional changes in the aged mouse brain
Source: Nucleic Acids Res. 2024 Mar 12;52(6):2865–85. doi: 10.1093/nar/gkae172 (PMC11014377; doi:10.1093/nar/gkae172)
Supplement: gkae172_Supplemental_Files [file gkae172_supplemental_files.zip]

Archive with 2 entries (2 files):
- Supplementary_datasets.zip
- Supplementary_file_Hemandhar_Kumar_et_al_no_changes[2].pdf
